# Supplementary material for: Aerial-hawking bats adjust their use of space to the lunar cycle
Source: Mov Ecol. 2018 Aug 2;6:11. doi: 10.1186/s40462-018-0131-7 (PMC6090956; doi:10.1186/s40462-018-0131-7)
Supplement: Supplementary file 3 — Workflow to create the canopy height model by using the lastool software. (TXT 2 kb) [file 40462_2018_131_MOESM3_ESM.txt]

LiDAR processing with LAStools software


Normalize height, classify points:
txt2las: create laz-files from xyz files for the single pulse return layers
lastile: cut the floor pulses into smaller pieces to set class to ground (as proposed by data provider)
las2las: classify all points from the floor tiles as ground (-set_classification 2)
las2las: set number of return to "first" or 3 or 5 (first return, last return unclassified, last pulse ground) for later dsm calculation (-set_return_number first, 3, 5)
lasmerge: merge the classified floor tiles again
lasmerge: merge the laz-layers to one single file with all pulses
lastile: cut the all-layers-file into 2000 small tiles (200x200m, less than 1million points each). buffersize 15m to facilitate classifications later.
lasheight: define height above ground for all non-ground points. drop points below 0m and above 50m. Tick "replace-z", i.e. take the calculated height as z-coordinate. store z in user data 
lasclassify: classify building and vegetation automatically. "include gutters" and "no tiny buildings". search area size 2, building planarity 0.08, forest ruggedness 0.35, ground offset 2.

Merge tiles:
lastile: remove buffer
lasmerge: merge tiles without buffer

Metrics:
lasinfo: first pulse density 1.98/m², spacing 0.71m
lasinfo: all points density 2.88/m², spacing 0.59m
lasinfo: only vegetation density 2.64/m², spacing 0.62m

Create Canopy Height Model (Raster) following Martin Isenburgs Tutorial at https://rapidlasso.com/category/tutorials/page/2/ :
las2dem: tiles without buffer, -drop_z_above 0.1 (only ground points, real dem) -step 0.62 (spacing of vegetation points to be used throughout workflow) 
lasthin: tiles without buffer, -subcircle 0.2 -highest -step 0.31 (use highest point within half point spacing and draw a circle with radius 0.2m around). output as laz file, will be used for the further chm-strata
las2dem: thinned laz, -step 0.62 -kill 1 (all strata) output as .bil
las2dem: thinned laz, -step 0.62 -kill 1 -drop_z_below 2...5...10...15...20...25...30...35 output as .bil (chm for different strata)
lasgrid: input all .bil files created before   -i .../*.bil -merged (merge all the files!) -highest (always take highest point) -step 0.62 -false -set_min_max 0 50 (use false coloring, set color range according to min-max values of recorded heights)
